# Supplementary material for: Descriptive Sensory Analysis of Gluten-Containing and Gluten-Free Chocolate Chip Cookies Available in the Marketplace
Source: Foods. 2025 Jun 25;14(13):2233. doi: 10.3390/foods14132233 (PMC12249148; doi:10.3390/foods14132233)
Supplement: Supplementary file 1 [file foods-14-02233-s001.zip]

Archive with 1 entries (1 files):
- foods-3659175-supplementary.pdf
